# Supplementary material for: MALAT1 Fusions and Basal Cells Contribute to Primary Resistance against Androgen Receptor Inhibition in TRAMP Mice
Source: Cancers (Basel). 2022 Jan 31;14(3):749. doi: 10.3390/cancers14030749 (PMC8833778; doi:10.3390/cancers14030749)
Supplement: Supplementary file 1 [file cancers-14-00749-s001.zip]

Archive with 9 entries (8 files):
- FigureS1.TIF
- FigureS2.tif
- FigureS3.tif
- File S1/
- File S1/For Fig1A.jpg
- File S1/For Fig4C.jpg
- File S1/For Figure1D.jpg
- Supplemental Table S1.xlsx
- VideoS1.mpeg
