# Supplementary material for: MALAT1 Fusions and Basal Cells Contribute to Primary Resistance against Androgen Receptor Inhibition in TRAMP Mice
Source: Cancers (Basel). 2022 Jan 31;14(3):749. doi: 10.3390/cancers14030749 (PMC8833778; doi:10.3390/cancers14030749)
Supplement: Supplementary file 1 [file cancers-14-00749-s001.zip › Supplemental Table S1.xlsx]

## Sheet: FINAL_DATA
	T1_basal_Co	T1_basal_Enza	T1_luminal_Co	T1_luminal_Enza	T2_basal_Co	T2_basal_Enza	T2_luminal_Co	T2_luminal_Enza	T3_basal_Co	T3_basal_Enza	T3_luminal_Co	T3_luminal_Enza	TRAMPC1_Co
NCBP3-MALAT1	1	1	1	1	1	0	1	1	1	1	1	0	1
MVP-MALAT1	1	1	0	1	1	0	0	1	1	1	1	1	0
GM32401-MALAT1	1	1	1	0	1	0	1	1	0	0	1	0	0
ACTN1-ACTN4	1	0	0	1	0	0	1	1	1	1	0	0	0
ACTN4-ACTN1	1	0	0	1	0	0	1	1	1	1	0	0	0
GM29680-MALAT1	1	1	1	1	0	0	1	0	0	0	0	1	0
SRPK1-MALAT1	0	1	0	0	0	0	1	1	1	1	0	0	1
2310022A10RIK-MALAT1	0	0	0	1	0	0	1	0	0	1	1	1	0
MALAT1-OTUD7B	1	0	0	0	0	0	1	0	0	1	1	0	0
ALOXE3-MALAT1	1	0	0	0	0	0	1	1	0	1	0	0	0
OTUD7B-MALAT1	0	1	0	1	0	0	1	0	0	0	1	0	0
LARS2-GM15564	0	1	1	0	0	0	1	0	0	1	0	0	0
IQCC-MALAT1	0	0	1	1	0	0	1	1	0	0	0	0	0
GM37376-CEP162	0	0	1	1	1	0	0	1	0	0	0	0	0
MALAT1-GM32401	1	1	0	0	0	0	0	1	0	0	0	0	0
GM37324-GM17132	1	0	0	0	0	0	0	1	0	1	0	0	0
GM45760-MALAT1	0	1	1	0	0	0	0	1	0	0	0	0	0
GM53-HOXB9	0	1	0	0	0	0	0	0	0	0	1	1	0
GM8439-GM12860	1	0	0	0	0	0	0	0	0	0	1	0	0
AC160336.1-OLFR1033	0	1	0	0	0	0	0	0	0	0	0	0	1
MALAT1-UBE2E1	0	1	0	0	0	0	1	0	0	0	0	0	0
2610008E11RIK-MALAT1	0	0	1	0	0	0	0	0	0	1	0	0	0
MALAT1-MVP	0	0	0	1	0	0	0	0	0	1	0	0	0
GM10160-MALAT1	0	0	0	0	0	0	1	0	1	0	0	0	0
PSMD11-MALAT1	0	0	0	0	0	0	1	0	0	0	0	1	0
NMD3-MALAT1	0	0	0	0	0	0	0	0	1	0	1	0	0
LCN2-1110008P14RIK	0	0	0	0	0	0	0	0	1	0	0	1	0
RELB-MALAT1	1	0	0	0	0	0	0	0	0	0	0	0	0
AC125141.3-SENP2	1	0	0	0	0	0	0	0	0	0	0	0	0
SNRNP40-MALAT1	1	0	0	0	0	0	0	0	0	0	0	0	0
ZMYM5-ZMYM2	0	1	0	0	0	0	0	0	0	0	0	0	0
NEAT1-RIMS4	0	0	1	0	0	0	0	0	0	0	0	0	0
ALMS1-MALAT1	0	0	0	1	0	0	0	0	0	0	0	0	0
ZFP970-GM14435	0	0	0	1	0	0	0	0	0	0	0	0	0
CRISP1-GM11257	0	0	0	0	1	0	0	0	0	0	0	0	0
GM11257-CRISP1	0	0	0	0	1	0	0	0	0	0	0	0	0
GM43778-A230059L01RIK	0	0	0	0	0	1	0	0	0	0	0	0	0
GM48641-GM48368	0	0	0	0	0	1	0	0	0	0	0	0	0
XPO6-MALAT1	0	0	0	0	0	0	1	0	0	0	0	0	0
ZDHHC19-MALAT1	0	0	0	0	0	0	1	0	0	0	0	0	0
MALAT1-2310022A10RIK	0	0	0	0	0	0	1	0	0	0	0	0	0
YTHDC2-MALAT1	0	0	0	0	0	0	1	0	0	0	0	0	0
MS4A8A-AW112010	0	0	0	0	0	0	1	0	0	0	0	0	0
EBPL-MALAT1	0	0	0	0	0	0	0	1	0	0	0	0	0
GM11424-KMT5A	0	0	0	0	0	0	0	1	0	0	0	0	0
GM9278-OLA1	0	0	0	0	0	0	0	1	0	0	0	0	0
ADAM28-ADAMDEC1	0	0	0	0	0	0	0	1	0	0	0	0	0
GM45113-TOMM7	0	0	0	0	0	0	0	0	0	1	0	0	0
MALAT1-ALOXE3	0	0	0	0	0	0	0	0	0	1	0	0	0
UBE2E1-MALAT1	0	0	0	0	0	0	0	0	0	0	1	0	0
AQP11-MALAT1	0	0	0	0	0	0	0	0	0	0	1	0	0
BRI3BP-MALAT1	0	0	0	0	0	0	0	0	0	0	0	1	0
TBCA-GM29759	0	0	0	0	0	0	0	0	0	0	0	1	0
